# Supplementary material for: A survey of Tmarus Simon, 1875 (Araneae, Thomisidae) from Fanjing Mountain Nature Reserve, Guizhou, China
Source: Biodivers Data J. 2023 Jul 11;11:e105352. doi: 10.3897/BDJ.11.e105352 (PMC10354658; doi:10.3897/BDJ.11.e105352)
Supplement: XML Treatment for Tmarus fanjing [file BDJ.11.e105352-treatment1.xml]

<!DOCTYPE tp:taxon-treatment
  PUBLIC "-//TaxonX//DTD Taxonomic Treatment Publishing DTD v0 20100105//EN" "tax-treatment-NSO.dtd">
<tp:taxon-treatment xmlns:tp="http://www.plazi.org/taxpub"><tp:treatment-meta><mixed-citation publication-type="journal"><person-group><name><surname>Yang</surname><given-names>Weicheng</given-names></name><name><surname>Yang</surname><given-names>Jinxiong</given-names></name><name><surname>Zhang</surname><given-names>Jianshuang</given-names></name><name><surname>Yu</surname><given-names>Hao</given-names></name></person-group><article-title>A survey of <italic><tp:taxon-name><tp:taxon-name-part taxon-name-part-type="genus" reg="Tmarus">Tmarus</tp:taxon-name-part></tp:taxon-name></italic> Simon, 1875 (<tp:taxon-name><tp:taxon-name-part taxon-name-part-type="order">Araneae</tp:taxon-name-part></tp:taxon-name>, <tp:taxon-name><tp:taxon-name-part taxon-name-part-type="family">Thomisidae</tp:taxon-name-part></tp:taxon-name>) from Fanjing Mountain Nature Reserve, Guizhou, China</article-title><source>Biodivers Data J</source><day>11</day><month>07</month><year>2023</year><volume>11</volume><pub-id pub-id-type="doi">10.3897/BDJ.11.e105352</pub-id></mixed-citation></tp:treatment-meta><tp:nomenclature><tp:taxon-name>
            <object-id xmlns:xlink="http://www.w3.org/1999/xlink" content-type="arpha" xlink:type="simple">42208F9D-B77B-5D32-BABA-3628DD1444C6</object-id>
            <tp:taxon-name-part taxon-name-part-type="genus">Tmarus</tp:taxon-name-part>
            <tp:taxon-name-part taxon-name-part-type="species">fanjing</tp:taxon-name-part>
          </tp:taxon-name><tp:taxon-authority>Yang &amp; Yu, 2022</tp:taxon-authority></tp:nomenclature><tp:treatment-sec sec-type="materials"><title>Materials</title><list list-type="alpha-lower" list-content="occurrences"><list-item><p><bold>Type status:</bold> <named-content xmlns:xlink="http://www.w3.org/1999/xlink" content-type="dwc:typeStatus" xlink:type="simple">Holotype</named-content>. <bold>Occurrence:</bold> recordedBy: <named-content xmlns:xlink="http://www.w3.org/1999/xlink" content-type="dwc:recordedBy" xlink:type="simple">Da Wang; Jaiyuan Xin</named-content>; individualID: <named-content xmlns:xlink="http://www.w3.org/1999/xlink" content-type="dwc:individualID" xlink:type="simple">YHTHO001</named-content>; individualCount: <named-content xmlns:xlink="http://www.w3.org/1999/xlink" content-type="dwc:individualCount" xlink:type="simple">1</named-content>; sex: <named-content xmlns:xlink="http://www.w3.org/1999/xlink" content-type="dwc:sex" xlink:type="simple">1 male</named-content>; lifeStage: <named-content xmlns:xlink="http://www.w3.org/1999/xlink" content-type="dwc:lifeStage" xlink:type="simple">1 adult</named-content>; behavior: <named-content xmlns:xlink="http://www.w3.org/1999/xlink" content-type="dwc:behavior" xlink:type="simple">foraging</named-content>; preparations: <named-content xmlns:xlink="http://www.w3.org/1999/xlink" content-type="dwc:preparations" xlink:type="simple">whole animal (ETOH)</named-content>; associatedSequences: <named-content xmlns:xlink="http://www.w3.org/1999/xlink" content-type="dwc:associatedSequences" xlink:type="simple">GenBank: <ext-link ext-link-type="uri" xlink:href="https://www.ncbi.nlm.nih.gov/nuccore/ON392063" xlink:type="simple">ON392063</ext-link></named-content>; occurrenceID: <named-content xmlns:xlink="http://www.w3.org/1999/xlink" content-type="dwc:occurrenceID" xlink:type="simple">7FC42291-EC27-5A7D-9D64-6E9F98746510</named-content>; <bold>Taxon:</bold> order: <named-content xmlns:xlink="http://www.w3.org/1999/xlink" content-type="dwc:order" xlink:type="simple"><tp:taxon-name><tp:taxon-name-part taxon-name-part-type="order">Araneae</tp:taxon-name-part></tp:taxon-name></named-content>; family: <named-content xmlns:xlink="http://www.w3.org/1999/xlink" content-type="dwc:family" xlink:type="simple"><tp:taxon-name><tp:taxon-name-part taxon-name-part-type="family">Thomisidae</tp:taxon-name-part></tp:taxon-name></named-content>; genus: <named-content xmlns:xlink="http://www.w3.org/1999/xlink" content-type="dwc:genus" xlink:type="simple"><tp:taxon-name><tp:taxon-name-part taxon-name-part-type="genus">Tmarus</tp:taxon-name-part></tp:taxon-name></named-content>; specificEpithet: <named-content xmlns:xlink="http://www.w3.org/1999/xlink" content-type="dwc:specificEpithet" xlink:type="simple"><italic><tp:taxon-name><tp:taxon-name-part taxon-name-part-type="genus" reg="Tmarus"/><tp:taxon-name-part taxon-name-part-type="species" reg="fanjing">fanjing</tp:taxon-name-part></tp:taxon-name></italic></named-content>; taxonRank: <named-content xmlns:xlink="http://www.w3.org/1999/xlink" content-type="dwc:taxonRank" xlink:type="simple">species</named-content>; scientificNameAuthorship: <named-content xmlns:xlink="http://www.w3.org/1999/xlink" content-type="dwc:scientificNameAuthorship" xlink:type="simple">Yang &amp; Yu</named-content>; taxonomicStatus: <named-content xmlns:xlink="http://www.w3.org/1999/xlink" content-type="dwc:taxonomicStatus" xlink:type="simple">accepted</named-content>; <bold>Location:</bold> continent: <named-content xmlns:xlink="http://www.w3.org/1999/xlink" content-type="dwc:continent" xlink:type="simple">Asia</named-content>; country: <named-content xmlns:xlink="http://www.w3.org/1999/xlink" content-type="dwc:country" xlink:type="simple">China</named-content>; countryCode: <named-content xmlns:xlink="http://www.w3.org/1999/xlink" content-type="dwc:countryCode" xlink:type="simple">CHN</named-content>; stateProvince: <named-content xmlns:xlink="http://www.w3.org/1999/xlink" content-type="dwc:stateProvince" xlink:type="simple">Guizhou</named-content>; county: <named-content xmlns:xlink="http://www.w3.org/1999/xlink" content-type="dwc:county" xlink:type="simple">Jiangkou</named-content>; locality: <named-content xmlns:xlink="http://www.w3.org/1999/xlink" content-type="dwc:locality" xlink:type="simple">Fanjingshan Nature Reserve</named-content>; verbatimElevation: <named-content xmlns:xlink="http://www.w3.org/1999/xlink" content-type="dwc:verbatimElevation" xlink:type="simple">755 m</named-content>; decimalLatitude: <named-content xmlns:xlink="http://www.w3.org/1999/xlink" content-type="dwc:decimalLatitude" xlink:type="simple">27.87</named-content>; decimalLongitude: <named-content xmlns:xlink="http://www.w3.org/1999/xlink" content-type="dwc:decimalLongitude" xlink:type="simple">108.80</named-content>; <bold>Identification:</bold> identifiedBy: <named-content xmlns:xlink="http://www.w3.org/1999/xlink" content-type="dwc:identifiedBy" xlink:type="simple">Jianshuang Zhang</named-content>; dateIdentified: <named-content xmlns:xlink="http://www.w3.org/1999/xlink" content-type="dwc:dateIdentified" xlink:type="simple">12-12-2022</named-content>; identificationReferences: <named-content xmlns:xlink="http://www.w3.org/1999/xlink" content-type="dwc:identificationReferences" xlink:type="simple">Yang et al. 2022</named-content>; <bold>Event:</bold> samplingProtocol: <named-content xmlns:xlink="http://www.w3.org/1999/xlink" content-type="dwc:samplingProtocol" xlink:type="simple">Beating</named-content>; samplingEffort: <named-content xmlns:xlink="http://www.w3.org/1999/xlink" content-type="dwc:samplingEffort" xlink:type="simple">10 km by foot</named-content>; year: <named-content xmlns:xlink="http://www.w3.org/1999/xlink" content-type="dwc:year" xlink:type="simple">2021</named-content>; month: <named-content xmlns:xlink="http://www.w3.org/1999/xlink" content-type="dwc:month" xlink:type="simple">4</named-content>; day: <named-content xmlns:xlink="http://www.w3.org/1999/xlink" content-type="dwc:day" xlink:type="simple">18</named-content>; <bold>Record Level:</bold> basisOfRecord: <named-content xmlns:xlink="http://www.w3.org/1999/xlink" content-type="dwc:basisOfRecord" xlink:type="simple">PreservedSpecimen</named-content></p></list-item><list-item><p><bold>Type status:</bold> <named-content xmlns:xlink="http://www.w3.org/1999/xlink" content-type="dwc:typeStatus" xlink:type="simple">Other material</named-content>. <bold>Occurrence:</bold> recordedBy: <named-content xmlns:xlink="http://www.w3.org/1999/xlink" content-type="dwc:recordedBy" xlink:type="simple">Haonan Zhang</named-content>; individualCount: <named-content xmlns:xlink="http://www.w3.org/1999/xlink" content-type="dwc:individualCount" xlink:type="simple">2</named-content>; sex: <named-content xmlns:xlink="http://www.w3.org/1999/xlink" content-type="dwc:sex" xlink:type="simple">1 male, 1 female</named-content>; lifeStage: <named-content xmlns:xlink="http://www.w3.org/1999/xlink" content-type="dwc:lifeStage" xlink:type="simple">2 adults</named-content>; behavior: <named-content xmlns:xlink="http://www.w3.org/1999/xlink" content-type="dwc:behavior" xlink:type="simple">foraging</named-content>; preparations: <named-content xmlns:xlink="http://www.w3.org/1999/xlink" content-type="dwc:preparations" xlink:type="simple">whole animal (ETOH)</named-content>; occurrenceID: <named-content xmlns:xlink="http://www.w3.org/1999/xlink" content-type="dwc:occurrenceID" xlink:type="simple">A38DE598-7685-5DA5-AB10-C63D1031394B</named-content>; <bold>Taxon:</bold> order: <named-content xmlns:xlink="http://www.w3.org/1999/xlink" content-type="dwc:order" xlink:type="simple"><tp:taxon-name><tp:taxon-name-part taxon-name-part-type="order">Araneae</tp:taxon-name-part></tp:taxon-name></named-content>; family: <named-content xmlns:xlink="http://www.w3.org/1999/xlink" content-type="dwc:family" xlink:type="simple"><tp:taxon-name><tp:taxon-name-part taxon-name-part-type="family">Thomisidae</tp:taxon-name-part></tp:taxon-name></named-content>; genus: <named-content xmlns:xlink="http://www.w3.org/1999/xlink" content-type="dwc:genus" xlink:type="simple"><tp:taxon-name><tp:taxon-name-part taxon-name-part-type="genus">Tmarus</tp:taxon-name-part></tp:taxon-name></named-content>; specificEpithet: <named-content xmlns:xlink="http://www.w3.org/1999/xlink" content-type="dwc:specificEpithet" xlink:type="simple"><italic><tp:taxon-name><tp:taxon-name-part taxon-name-part-type="genus" reg="Tmarus"/><tp:taxon-name-part taxon-name-part-type="species" reg="fanjing">fanjing</tp:taxon-name-part></tp:taxon-name></italic></named-content>; taxonRank: <named-content xmlns:xlink="http://www.w3.org/1999/xlink" content-type="dwc:taxonRank" xlink:type="simple">species</named-content>; scientificNameAuthorship: <named-content xmlns:xlink="http://www.w3.org/1999/xlink" content-type="dwc:scientificNameAuthorship" xlink:type="simple">Yang &amp; Yu</named-content>; taxonomicStatus: <named-content xmlns:xlink="http://www.w3.org/1999/xlink" content-type="dwc:taxonomicStatus" xlink:type="simple">accepted</named-content>; <bold>Location:</bold> continent: <named-content xmlns:xlink="http://www.w3.org/1999/xlink" content-type="dwc:continent" xlink:type="simple">Asia</named-content>; country: <named-content xmlns:xlink="http://www.w3.org/1999/xlink" content-type="dwc:country" xlink:type="simple">China</named-content>; countryCode: <named-content xmlns:xlink="http://www.w3.org/1999/xlink" content-type="dwc:countryCode" xlink:type="simple">CHN</named-content>; stateProvince: <named-content xmlns:xlink="http://www.w3.org/1999/xlink" content-type="dwc:stateProvince" xlink:type="simple">Guizhou</named-content>; county: <named-content xmlns:xlink="http://www.w3.org/1999/xlink" content-type="dwc:county" xlink:type="simple">Jiangkou</named-content>; locality: <named-content xmlns:xlink="http://www.w3.org/1999/xlink" content-type="dwc:locality" xlink:type="simple">Fanjingshan Nature Reserve</named-content>; verbatimElevation: <named-content xmlns:xlink="http://www.w3.org/1999/xlink" content-type="dwc:verbatimElevation" xlink:type="simple">1060 m</named-content>; decimalLatitude: <named-content xmlns:xlink="http://www.w3.org/1999/xlink" content-type="dwc:decimalLatitude" xlink:type="simple">27.90</named-content>; decimalLongitude: <named-content xmlns:xlink="http://www.w3.org/1999/xlink" content-type="dwc:decimalLongitude" xlink:type="simple">108.58</named-content>; <bold>Identification:</bold> identifiedBy: <named-content xmlns:xlink="http://www.w3.org/1999/xlink" content-type="dwc:identifiedBy" xlink:type="simple">Hao Yu</named-content>; dateIdentified: <named-content xmlns:xlink="http://www.w3.org/1999/xlink" content-type="dwc:dateIdentified" xlink:type="simple">12-12-2022</named-content>; identificationReferences: <named-content xmlns:xlink="http://www.w3.org/1999/xlink" content-type="dwc:identificationReferences" xlink:type="simple">Yang et al. 2022</named-content>; <bold>Event:</bold> samplingProtocol: <named-content xmlns:xlink="http://www.w3.org/1999/xlink" content-type="dwc:samplingProtocol" xlink:type="simple">Beating</named-content>; samplingEffort: <named-content xmlns:xlink="http://www.w3.org/1999/xlink" content-type="dwc:samplingEffort" xlink:type="simple">10 km by foot</named-content>; year: <named-content xmlns:xlink="http://www.w3.org/1999/xlink" content-type="dwc:year" xlink:type="simple">2022</named-content>; month: <named-content xmlns:xlink="http://www.w3.org/1999/xlink" content-type="dwc:month" xlink:type="simple">7</named-content>; day: <named-content xmlns:xlink="http://www.w3.org/1999/xlink" content-type="dwc:day" xlink:type="simple">19</named-content>; <bold>Record Level:</bold> basisOfRecord: <named-content xmlns:xlink="http://www.w3.org/1999/xlink" content-type="dwc:basisOfRecord" xlink:type="simple">PreservedSpecimen</named-content></p></list-item><list-item><p><bold>Type status:</bold> <named-content xmlns:xlink="http://www.w3.org/1999/xlink" content-type="dwc:typeStatus" xlink:type="simple">Other material</named-content>. <bold>Occurrence:</bold> recordedBy: <named-content xmlns:xlink="http://www.w3.org/1999/xlink" content-type="dwc:recordedBy" xlink:type="simple">Cheng Wang; Xiaoqi Mi</named-content>; individualID: <named-content xmlns:xlink="http://www.w3.org/1999/xlink" content-type="dwc:individualID" xlink:type="simple">YHTHO013, YHTHO014</named-content>; individualCount: <named-content xmlns:xlink="http://www.w3.org/1999/xlink" content-type="dwc:individualCount" xlink:type="simple">4</named-content>; sex: <named-content xmlns:xlink="http://www.w3.org/1999/xlink" content-type="dwc:sex" xlink:type="simple">2 males, 2 females</named-content>; lifeStage: <named-content xmlns:xlink="http://www.w3.org/1999/xlink" content-type="dwc:lifeStage" xlink:type="simple">4 adults</named-content>; behavior: <named-content xmlns:xlink="http://www.w3.org/1999/xlink" content-type="dwc:behavior" xlink:type="simple">foraging</named-content>; preparations: <named-content xmlns:xlink="http://www.w3.org/1999/xlink" content-type="dwc:preparations" xlink:type="simple">whole animal (ETOH)</named-content>; associatedSequences: <named-content xmlns:xlink="http://www.w3.org/1999/xlink" content-type="dwc:associatedSequences" xlink:type="simple"><ext-link ext-link-type="uri" xlink:href="https://www.ncbi.nlm.nih.gov/nuccore/ON796487" xlink:type="simple">ON796487</ext-link>; <ext-link ext-link-type="uri" xlink:href="https://www.ncbi.nlm.nih.gov/nuccore/ON796486" xlink:type="simple">ON796486</ext-link></named-content>; occurrenceID: <named-content xmlns:xlink="http://www.w3.org/1999/xlink" content-type="dwc:occurrenceID" xlink:type="simple">EE48AA39-2206-5DA9-8F4B-82BB2DA9B1D3</named-content>; <bold>Taxon:</bold> order: <named-content xmlns:xlink="http://www.w3.org/1999/xlink" content-type="dwc:order" xlink:type="simple"><tp:taxon-name><tp:taxon-name-part taxon-name-part-type="order">Araneae</tp:taxon-name-part></tp:taxon-name></named-content>; family: <named-content xmlns:xlink="http://www.w3.org/1999/xlink" content-type="dwc:family" xlink:type="simple"><tp:taxon-name><tp:taxon-name-part taxon-name-part-type="family">Thomisidae</tp:taxon-name-part></tp:taxon-name></named-content>; genus: <named-content xmlns:xlink="http://www.w3.org/1999/xlink" content-type="dwc:genus" xlink:type="simple"><tp:taxon-name><tp:taxon-name-part taxon-name-part-type="genus">Tmarus</tp:taxon-name-part></tp:taxon-name></named-content>; specificEpithet: <named-content xmlns:xlink="http://www.w3.org/1999/xlink" content-type="dwc:specificEpithet" xlink:type="simple"><italic><tp:taxon-name><tp:taxon-name-part taxon-name-part-type="genus" reg="Tmarus"/><tp:taxon-name-part taxon-name-part-type="species" reg="fanjing">fanjing</tp:taxon-name-part></tp:taxon-name></italic></named-content>; taxonRank: <named-content xmlns:xlink="http://www.w3.org/1999/xlink" content-type="dwc:taxonRank" xlink:type="simple">species</named-content>; scientificNameAuthorship: <named-content xmlns:xlink="http://www.w3.org/1999/xlink" content-type="dwc:scientificNameAuthorship" xlink:type="simple">Yang &amp; Yu</named-content>; taxonomicStatus: <named-content xmlns:xlink="http://www.w3.org/1999/xlink" content-type="dwc:taxonomicStatus" xlink:type="simple">accepted</named-content>; <bold>Location:</bold> continent: <named-content xmlns:xlink="http://www.w3.org/1999/xlink" content-type="dwc:continent" xlink:type="simple">Asia</named-content>; country: <named-content xmlns:xlink="http://www.w3.org/1999/xlink" content-type="dwc:country" xlink:type="simple">China</named-content>; countryCode: <named-content xmlns:xlink="http://www.w3.org/1999/xlink" content-type="dwc:countryCode" xlink:type="simple">CHN</named-content>; stateProvince: <named-content xmlns:xlink="http://www.w3.org/1999/xlink" content-type="dwc:stateProvince" xlink:type="simple">Guizhou</named-content>; county: <named-content xmlns:xlink="http://www.w3.org/1999/xlink" content-type="dwc:county" xlink:type="simple">Shiqian</named-content>; locality: <named-content xmlns:xlink="http://www.w3.org/1999/xlink" content-type="dwc:locality" xlink:type="simple">Fodingshan Nature Reserve</named-content>; verbatimElevation: <named-content xmlns:xlink="http://www.w3.org/1999/xlink" content-type="dwc:verbatimElevation" xlink:type="simple">858 m</named-content>; decimalLatitude: <named-content xmlns:xlink="http://www.w3.org/1999/xlink" content-type="dwc:decimalLatitude" xlink:type="simple">27.36</named-content>; decimalLongitude: <named-content xmlns:xlink="http://www.w3.org/1999/xlink" content-type="dwc:decimalLongitude" xlink:type="simple">108.0</named-content>; <bold>Identification:</bold> identifiedBy: <named-content xmlns:xlink="http://www.w3.org/1999/xlink" content-type="dwc:identifiedBy" xlink:type="simple">Cheng Wang</named-content>; dateIdentified: <named-content xmlns:xlink="http://www.w3.org/1999/xlink" content-type="dwc:dateIdentified" xlink:type="simple">12-05-2022</named-content>; identificationReferences: <named-content xmlns:xlink="http://www.w3.org/1999/xlink" content-type="dwc:identificationReferences" xlink:type="simple">Yang et al. 2022</named-content>; <bold>Event:</bold> samplingProtocol: <named-content xmlns:xlink="http://www.w3.org/1999/xlink" content-type="dwc:samplingProtocol" xlink:type="simple">Beating</named-content>; samplingEffort: <named-content xmlns:xlink="http://www.w3.org/1999/xlink" content-type="dwc:samplingEffort" xlink:type="simple">10 km by foot</named-content>; year: <named-content xmlns:xlink="http://www.w3.org/1999/xlink" content-type="dwc:year" xlink:type="simple">2017</named-content>; month: <named-content xmlns:xlink="http://www.w3.org/1999/xlink" content-type="dwc:month" xlink:type="simple">4</named-content>; day: <named-content xmlns:xlink="http://www.w3.org/1999/xlink" content-type="dwc:day" xlink:type="simple">28</named-content>; <bold>Record Level:</bold> basisOfRecord: <named-content xmlns:xlink="http://www.w3.org/1999/xlink" content-type="dwc:basisOfRecord" xlink:type="simple">PreservedSpecimen</named-content></p></list-item></list></tp:treatment-sec><tp:treatment-sec sec-type="Description"><title>Description</title><p><bold>Female</bold> (Figs. 1A-C and 2A). Overall body colour is dull brown in ethanol. Total length 6.34; carapace 2.33 long, 2.25 wide; abdomen 4.01 long, 2.23 wide.</p><p>Carapace (Fig. <xref ref-type="fig" rid="F9708451">1</xref>A, C and Fig. <xref ref-type="fig" rid="F9708453">2</xref>A) dull brown mottled with light yellow and white patches, oval marking, light yellow outlines; ocular area slightly lighter; cervical groove and radial grooves distinguishable. In dorsal view, both anterior eye row (AER) and posterior eye row (PER) slightly recurved, PER distinctly wider than AER. Eye sizes and interdistances: anterior median eyes (AME) 0.08, anterior lateral eyes (ALE) 0.16, posterior median eyes (PME) 0.09, posterior lateral eyes (PLE) 0.14; distance between AMEs (AME–AME) 0.25, distance between AME and ALE (AME–ALE) 0.22, distance between PMEs (PME–PME) 0.34, distance between PME and PLE (PME–PLE) 0.49. Length of median ocular quadrangle (MOQ) 0.50, MOQ anterior width 0.39, MOQ posterior width 0.52. Clypeal height 0.42. <italic>Chelicerae</italic> coloured as ocular area, both margins without teeth. Labium and endites uniformly light brown, endites depressed posteriorly, slightly convergent anteriorly, with dense scopulae on anterior margin; labium nearly diamond-shaped, anterior margin with sparse setae. Sternum yellowish-white, more or less cordiform or shield-shaped, 1.20 long, 0.93 wide.</p><p>Abdomen (Fig. <xref ref-type="fig" rid="F9708451">1</xref>A–C) elongate, pyriform or shaped like a shield in dorsal view, tapering posteriorly, posteriorly with a prominent caudo-dorsal hump. Dorsum basically grey or light brown, with many long spiniform setae and greyish spots; venter yellowish-white, without distinct pattern; spinnerets brown.</p><p>Legs uniformly yellowish-white (Fig. <xref ref-type="fig" rid="F9708451">1</xref>A and B). Leg length: I 9.36 (2.88, 3.52, 1.95, 1.01), II 9.40 (2.85, 3.52, 2.00, 1.03), III 5.29 (1.75, 2.06, 0.87, 0.61), IV 5.57 (1.97, 2.03, 0.93, 0.64).</p><p>Epigyne (Fig. <xref ref-type="fig" rid="F9708453">2</xref>C–F). Epigynal plate slightly longer than wide, anterior and lateral margin not delimited, posterior margin rebordered; spermathecae (SP) clearly visible through the tegument in ventral view. Epigynal plate with an atrium (A) and a hood (H). Atrium large, represented by a deep depression, more than 2/3 epigyne width, anterior margin not rebordered, posterior margin delimited by the heavily sclerotised hood. Hood more or less ˽-shaped, nearly as wide as epigyne. Copulatory openings (CO) indistinct, at basolateral atrial borders, leading to copulatory ducts (CD) which descend obliquely to connect with spermathecae (SP). Spermathecae reniform, about 1.73 longer than wide, the two spermathecae separated by about one diameter. Fertilisation ducts (FD) acicular, membranous, located terminally on spermathecae.</p><p><bold>Male</bold> (Fig. <xref ref-type="fig" rid="F9708451">1</xref>D–F and Fig. <xref ref-type="fig" rid="F9708453">2</xref>B). Total length 4.09; carapace 1.81 long, 1.75 wide; abdomen 2.28 long, 1.28 wide. Eye sizes and interdistances: AME 0.07, ALE 0.14, PME 0.09, PLE 0.12; AME–AME 0.13, AME–ALE 0.17, PME–PME 0.25, PME–PLE 0.32. MOQL 0.50, MOQA 0.30, MOQP 0.42. Sternum 0.93 long, 0.82 wide. Measurements of legs: I 11.1 (3.15, 4.00, 2.67, 1.28), II 10.95 (3.13, 3.94, 2.66, 1.22), III 5.24 (1.64, 2.02, 0.92, 0.66), IV 4.78 (1.76, 1.47, 0.95, 0.60). General characters as in female, but slightly smaller in size and lighter in colour.</p><p>Palp (Fig. <xref ref-type="fig" rid="F9708455">3</xref>A–D). Tibia relatively short, about 1/3 of cymbium length, with two apophyses: ventral apophysis (VTA) relatively short, nearly as long as tibia, apex blunt and curved, forming a semicircle in ventrally view; retrolateral apophysis (RTA) relatively long, ca. 1/2 of cymbium length, thumb-like in retrolateral view, apex rostrate and pointing ventrally. Tegulum (T) circular and relatively flat; sperm duct distinct, forming a loop along tegular margin. Embolus (E) thick and heavily sclerotised, finger-shaped; embolar base (EB) wide, partly membranous, inserted about 1~3 o’clock position of tegulum; embolar tip (ET), terminated at approximately 9 o’clock position relative to tegulum, apex slightly curved and blunt.</p><sec sec-type="DNAbarcodes"><title>DNAbarcodes</title><p>5'TATTTGGAGCGTGATCGGCTATAGTAGGAACTGCTATAAGAGTATTGATTCGAATAGAATTAGGTAATTCAGGAAGACTTTTTGGAAATGATCATTTATATAATGTAATTGTGACTGCTCATGCTTTTGTGATAATTTTTTTTATAGTTATACCTATTTTAATTGGAGGATTTGGTAATTGATTAGTACCTTTGATATTAGGGGCTCCTGATATATCTTTTCCTCGAATAAATAATTTATCTTTTTGGTTATTACCTCCTTCTTTATTTTTATTATTTATATCTTCTATAGTAGAAATAGGAGTAGGAGCTGGATGAACTGTATATCCACCTTTGGCTTCTAGTTTAGGTCATATAGGGAGATCAATGGATTTTGCTATTTTTTCTCTTCATTTAGCTGGGGCTTCTTCAATTATAGGGGCTGTAAATTTTATTTCTACTATTATTAATATACGAAGAGTAGGAATGACTATAGAAAAGGTGCCTTTATTTGTCTGATCGGTGTTAATTACTGCTATTTTACTTTTATTATCATTACCTGTTTTAGCAGGAGCTATTACTATATTATTAACAGATCGAAATTTTAATACTTCGTTTTTTGACCCTGCTGGTGGAGGGGATCCAATTTTATTTCAACATTTATTTTGATTTTT3' (YHTHO013; Genebank accession number: <ext-link xmlns:xlink="http://www.w3.org/1999/xlink" ext-link-type="uri" xlink:href="https://www.ncbi.nlm.nih.gov/nuccore/ON796487" xlink:type="simple">ON796487</ext-link>).</p><p>5'TATTTGGAGCGTGATCGGCTATAGTAGGAACTGCTATAAGAGTATTGATTCGAATAGAATTAGGTAATTCAGGAAGACTTTTTGGAAATGATCATTTATATAATGTAATTGTGACTGCTCATGCTTTTGTGATAATTTTTTTTATAGTTATACCTATTTTAATTGGAGGATTTGGTAATTGATTAGTACCTTTGATATTAGGGGCTCCTGATATATCTTTTCCTCGAATAAATAATTTATCTTTTTGGTTATTACCTCCTTCTTTATTTTTATTATTTATATCTTCTATAGTAGAAATAGGAGTAGGAGCTGGATGAACTGTATATCCACCTTTGGCTTCTAGTTTAGGTCATATAGGGAGATCAATGGATTTTGCTATTTTTTCTCTTCATTTAGCTGGGGCTTCTTCAATTATAGGGGCTGTAAATTTTATTTCTACTATTATTAATATACGAAGAGTAGGAATGACTATAGAAAAGGTGCCTTTATTTGTCTGATCGGTGTTAATTACTGCTATTTTACTTTTATTATCATTACCTGTTTTAGCAGGAGCTATTACTATATTATTAACAGATCGAAATTTTAATACTTCGTTTTTTGACCCTGCTGGTGGAGGGGATCCAATTTTATTTCAACATTTATTTTGATTTTT3' (THO014; Genebank accession number: <ext-link xmlns:xlink="http://www.w3.org/1999/xlink" ext-link-type="uri" xlink:href="https://www.ncbi.nlm.nih.gov/nuccore/ON796486" xlink:type="simple">ON796486</ext-link>).</p></sec></tp:treatment-sec><tp:treatment-sec sec-type="Diagnosis"><title>Diagnosis</title><p>Both sexes of <italic><tp:taxon-name><tp:taxon-name-part taxon-name-part-type="genus" reg="Tmarus">T.</tp:taxon-name-part><tp:taxon-name-part taxon-name-part-type="species" reg="fanjing">fanjing</tp:taxon-name-part></tp:taxon-name></italic> are similar to those of <italic><tp:taxon-name><tp:taxon-name-part taxon-name-part-type="genus" reg="Tmarus">T.</tp:taxon-name-part><tp:taxon-name-part taxon-name-part-type="species" reg="piger">piger</tp:taxon-name-part></tp:taxon-name></italic> (Walckenaer, 1802) (type species of <italic><tp:taxon-name><tp:taxon-name-part taxon-name-part-type="genus" reg="Tmarus">Tmarus</tp:taxon-name-part></tp:taxon-name></italic>, see <xref ref-type="bibr" rid="B9703968">Ono (1977)</xref>: 68, figs 1–6, 19, 28–31; <xref ref-type="bibr" rid="B9704010">Song and Zhu (1997)</xref>: 51, fig. 28A–D) for the general shape of male palp and female vulva. <italic><tp:taxon-name><tp:taxon-name-part taxon-name-part-type="genus" reg="Tmarus">T.</tp:taxon-name-part><tp:taxon-name-part taxon-name-part-type="species" reg="fanjing">fanjing</tp:taxon-name-part></tp:taxon-name></italic> and <italic><tp:taxon-name><tp:taxon-name-part taxon-name-part-type="genus" reg="Tmarus">T.</tp:taxon-name-part><tp:taxon-name-part taxon-name-part-type="species" reg="piger">piger</tp:taxon-name-part></tp:taxon-name></italic> share the similar thick embolus directed obliquely and the large atrium (usually absent in many other <italic><tp:taxon-name><tp:taxon-name-part taxon-name-part-type="genus" reg="Tmarus">Tmarus</tp:taxon-name-part></tp:taxon-name></italic> species). However, <italic><tp:taxon-name><tp:taxon-name-part taxon-name-part-type="genus" reg="Tmarus">T.</tp:taxon-name-part><tp:taxon-name-part taxon-name-part-type="species" reg="fanjing">fanjing</tp:taxon-name-part></tp:taxon-name></italic> can be distinguished from <italic><tp:taxon-name><tp:taxon-name-part taxon-name-part-type="genus" reg="Tmarus">T.</tp:taxon-name-part><tp:taxon-name-part taxon-name-part-type="species" reg="piger">piger</tp:taxon-name-part></tp:taxon-name></italic> by the following characters: for the males, embolus apex blunt in <italic><tp:taxon-name><tp:taxon-name-part taxon-name-part-type="genus" reg="Tmarus">T.</tp:taxon-name-part><tp:taxon-name-part taxon-name-part-type="species" reg="fanjing">fanjing</tp:taxon-name-part></tp:taxon-name></italic> (vs. relatively sharp; <xref ref-type="bibr" rid="B9703968">Ono (1977)</xref>: 68, figs 5, 6; <xref ref-type="bibr" rid="B9704010">Song and Zhu (1997)</xref>: 51, fig. 28C); VTA apex curved, forming a semicircle in ventrally view (vs. not curved; <xref ref-type="bibr" rid="B9703968">Ono (1977)</xref>: 68, figs 5, 6; <xref ref-type="bibr" rid="B9704010">Song and Zhu (1997)</xref>: 51, fig. 28C); RTA nearly erect (vs. nearly horizontally directed; <xref ref-type="bibr" rid="B9703968">Ono (1977)</xref>: 68, figs 5, 6; <xref ref-type="bibr" rid="B9704010">Song and Zhu (1997)</xref>: 51, fig. 28C, D); for the females, epigyne ventrally with a hood in <italic><tp:taxon-name><tp:taxon-name-part taxon-name-part-type="genus" reg="Tmarus">T.</tp:taxon-name-part><tp:taxon-name-part taxon-name-part-type="species" reg="fanjing">fanjing</tp:taxon-name-part></tp:taxon-name></italic> (vs. hood absent; <xref ref-type="bibr" rid="B9703968">Ono (1977)</xref>: 68, fig. 3; <xref ref-type="bibr" rid="B9704010">Song and Zhu (1997)</xref>: 51, fig. 28A).</p></tp:treatment-sec><tp:treatment-sec sec-type="Distribution"><title>Distribution</title><p>Known from the Mt. Fanjing and Mt. Foding, Guizhou Province, China (Fig. <xref ref-type="fig" rid="F9708516">7</xref>)</p></tp:treatment-sec><tp:treatment-sec sec-type="Taxon discussion"><title>Taxon discussion</title><p>The species <italic><tp:taxon-name><tp:taxon-name-part taxon-name-part-type="genus" reg="Tmarus">Tmarus</tp:taxon-name-part><tp:taxon-name-part taxon-name-part-type="species" reg="fanjing">fanjing</tp:taxon-name-part></tp:taxon-name></italic> Yang &amp; Yu, 2022 was first described, based on male specimens only from Mt. Fanjing of Guizhou Province, China. Detailed description, diagnosis, high quality photographs and DNA barcoding of the holotype are provided in the original paper (see <xref ref-type="bibr" rid="B9708405">Yang et al. (2022)</xref>), to allow for easy species recognition. Recently, new materials containing both sexes were collected from the type locality and near the type locality (Mt. Foding, Guizhou Province, China; Fig. <xref ref-type="fig" rid="F9708516">7</xref>) simultaneously and seemed to be this species, based on comparison with the type specimen. DNA barcodes (a partial fragment of the mitochondrial cytochrome oxidase subunit I gene, COI) of the new materials was also obtained to confirm gender matching and species identification.</p></tp:treatment-sec><tp:treatment-sec><!--Section generated to contain objects referenced in tp:taxon-treatment.--><fig id="F9708451" position="float" orientation="portrait"><object-id xmlns:xlink="http://www.w3.org/1999/xlink" content-type="arpha" xlink:type="simple">C048C85C-13B1-5222-AAA4-131C6E448677</object-id><object-id xmlns:xlink="http://www.w3.org/1999/xlink" content-type="doi" xlink:type="simple">10.3897/BDJ.11.e105352.figure1</object-id><label>Figure 1.</label><caption><p>Habitus of <italic><tp:taxon-name><tp:taxon-name-part taxon-name-part-type="genus" reg="Tmarus">Tmarus</tp:taxon-name-part><tp:taxon-name-part taxon-name-part-type="species" reg="fanjing">fanjing</tp:taxon-name-part></tp:taxon-name></italic>, female (<bold>A–C</bold>) and male (<bold>D–F</bold>). <bold>A, D</bold> Dorsal view; <bold>B, E</bold> Ventral view; <bold>C, F</bold> Lateral view. Scale bars: 1 mm (equal for A–C, equal for D–F).</p></caption><graphic xmlns:xlink="http://www.w3.org/1999/xlink" xlink:href="bdj-11-e105352-g001.jpg" position="float" id="oo_834535.jpg" orientation="portrait" xlink:type="simple"><uri content-type="original_file" xlink:type="simple">https://binary.pensoft.net/fig/834535</uri></graphic></fig><fig id="F9708453" position="float" orientation="portrait"><object-id xmlns:xlink="http://www.w3.org/1999/xlink" content-type="arpha" xlink:type="simple">0C3910A0-203C-5170-92CC-68587230C894</object-id><object-id xmlns:xlink="http://www.w3.org/1999/xlink" content-type="doi" xlink:type="simple">10.3897/BDJ.11.e105352.figure2</object-id><label>Figure 2.</label><caption><p><italic><tp:taxon-name><tp:taxon-name-part taxon-name-part-type="genus" reg="Tmarus">Tmarus</tp:taxon-name-part><tp:taxon-name-part taxon-name-part-type="species" reg="fanjing">fanjing</tp:taxon-name-part></tp:taxon-name></italic>, frontal views of prosoma (<bold>A</bold>–<bold>B</bold>) and epigyne (<bold>C–F</bold>). <bold>A</bold> Female; <bold>B</bold> Male; <bold>C</bold>–<bold>D</bold> Macerated epigyne, ventral and dorsal; <bold>E</bold>–<bold>F</bold> Epigyne, macerated and embedded in Arabic gum, ventral and dorsal. Abbreviations: A = atrium; CD = copulatory duct; CO = copulatory opening; FD = fertilisation duct; H = hood; SP = spermatheca. Scale bars: 1 mm (<bold>A</bold>–<bold>B</bold>), 0.2 mm (equal for <bold>C–F</bold>).</p></caption><graphic xmlns:xlink="http://www.w3.org/1999/xlink" xlink:href="bdj-11-e105352-g002.jpg" position="float" id="oo_834536.jpg" orientation="portrait" xlink:type="simple"><uri content-type="original_file" xlink:type="simple">https://binary.pensoft.net/fig/834536</uri></graphic></fig><fig id="F9708455" position="float" orientation="portrait"><object-id xmlns:xlink="http://www.w3.org/1999/xlink" content-type="arpha" xlink:type="simple">F7ADF3D3-6A95-5EFE-BCE9-779A483A6F94</object-id><object-id xmlns:xlink="http://www.w3.org/1999/xlink" content-type="doi" xlink:type="simple">10.3897/BDJ.11.e105352.figure3</object-id><label>Figure 3.</label><caption><p>Male left palp of <italic><tp:taxon-name><tp:taxon-name-part taxon-name-part-type="genus" reg="Tmarus">Tmarus</tp:taxon-name-part><tp:taxon-name-part taxon-name-part-type="species" reg="fanjing">fanjing</tp:taxon-name-part></tp:taxon-name></italic>. <bold>A</bold> Ventral view; <bold>B</bold> Dorsal view; <bold>C</bold> Prolateral view; <bold>D</bold> Retrolateral view. Abbreviations: CY = cymbium; EB = embolar base; ET = embolar tip; RTA = retrolateral tibial apophysis; T = tegulum; VTA = ventral tibial apophysis. Scale bar: 0.2 mm (equal for <bold>A–D</bold>).</p></caption><graphic xmlns:xlink="http://www.w3.org/1999/xlink" xlink:href="bdj-11-e105352-g003.jpg" position="float" id="oo_834537.jpg" orientation="portrait" xlink:type="simple"><uri content-type="original_file" xlink:type="simple">https://binary.pensoft.net/fig/834537</uri></graphic></fig><fig id="F9708516" position="float" orientation="portrait"><object-id xmlns:xlink="http://www.w3.org/1999/xlink" content-type="arpha" xlink:type="simple">ABE757FC-9BC9-5753-8647-B5F97408D324</object-id><object-id xmlns:xlink="http://www.w3.org/1999/xlink" content-type="doi" xlink:type="simple">10.3897/BDJ.11.e105352.figure7</object-id><label>Figure 7.</label><caption><p>Distribution records of <italic><tp:taxon-name><tp:taxon-name-part taxon-name-part-type="genus" reg="Tmarus">Tmarus</tp:taxon-name-part><tp:taxon-name-part taxon-name-part-type="species" reg="fanjing">fanjing</tp:taxon-name-part></tp:taxon-name></italic> and <italic><tp:taxon-name><tp:taxon-name-part taxon-name-part-type="genus" reg="Tmarus">Tmarus</tp:taxon-name-part><tp:taxon-name-part taxon-name-part-type="species" reg="circinalis">circinalis</tp:taxon-name-part></tp:taxon-name></italic>.</p></caption><graphic xmlns:xlink="http://www.w3.org/1999/xlink" xlink:href="bdj-11-e105352-g007.jpg" position="float" id="oo_853646.jpg" orientation="portrait" xlink:type="simple"><uri content-type="original_file" xlink:type="simple">https://binary.pensoft.net/fig/853646</uri></graphic></fig></tp:treatment-sec><ref-list><ref id="B9703968"><element-citation xmlns:xlink="http://www.w3.org/1999/xlink" publication-type="article" xlink:type="simple"><person-group person-group-type="author"><name name-style="western"><surname>Ono</surname><given-names>H.</given-names></name></person-group><year>1977</year><article-title><tp:taxon-name><tp:taxon-name-part taxon-name-part-type="family">Thomisidae</tp:taxon-name-part></tp:taxon-name> aus Japan I. Das Genus <italic><tp:taxon-name><tp:taxon-name-part taxon-name-part-type="genus" reg="Tmarus">Tmarus</tp:taxon-name-part></tp:taxon-name></italic> Simon (<tp:taxon-name><tp:taxon-name-part taxon-name-part-type="class">Arachnida</tp:taxon-name-part></tp:taxon-name>: <tp:taxon-name><tp:taxon-name-part taxon-name-part-type="order">Araneae</tp:taxon-name-part></tp:taxon-name>)</article-title><source>Acta Arachnologica</source><volume>27</volume><fpage>61</fpage><lpage>84</lpage></element-citation></ref><ref id="B9704010"><element-citation xmlns:xlink="http://www.w3.org/1999/xlink" publication-type="book" xlink:type="simple"><person-group person-group-type="author"><name name-style="western"><surname>Song</surname><given-names>D. X.</given-names></name><name name-style="western"><surname>Zhu</surname><given-names>M. S.</given-names></name></person-group><year>1997</year><source>Fauna Sinica: <tp:taxon-name><tp:taxon-name-part taxon-name-part-type="class">Arachnida</tp:taxon-name-part></tp:taxon-name>: <tp:taxon-name><tp:taxon-name-part taxon-name-part-type="order">Araneae</tp:taxon-name-part></tp:taxon-name>: <tp:taxon-name><tp:taxon-name-part taxon-name-part-type="family">Thomisidae</tp:taxon-name-part></tp:taxon-name>, <tp:taxon-name><tp:taxon-name-part taxon-name-part-type="family">Philodromidae</tp:taxon-name-part></tp:taxon-name></source><publisher-name>Science Press</publisher-name><publisher-loc>Beijing</publisher-loc><size units="page">259</size></element-citation></ref><ref id="B9708405"><element-citation xmlns:xlink="http://www.w3.org/1999/xlink" publication-type="article" xlink:type="simple"><person-group person-group-type="author"><name name-style="western"><surname>Yang</surname><given-names>J. H.</given-names></name><name name-style="western"><surname>Gu</surname><given-names>D. X.</given-names></name><name name-style="western"><surname>Yu</surname><given-names>H.</given-names></name></person-group><year>2022</year><article-title>A new species of the genus <italic><tp:taxon-name><tp:taxon-name-part taxon-name-part-type="genus" reg="Tmarus">Tmarus</tp:taxon-name-part></tp:taxon-name></italic> Simon, 1875 from Guizhou, China (<tp:taxon-name><tp:taxon-name-part taxon-name-part-type="order">Araneae</tp:taxon-name-part></tp:taxon-name>: <tp:taxon-name><tp:taxon-name-part taxon-name-part-type="family">Thomisidae</tp:taxon-name-part></tp:taxon-name>)</article-title><source>Acta Arachnologica Sinica</source><volume>31</volume><issue>1</issue><fpage>49</fpage><lpage>53</lpage><pub-id pub-id-type="doi">10.3969/j.issn.1005-9628.2022.01.008</pub-id></element-citation></ref></ref-list></tp:taxon-treatment>
